# Supplementary material for: Porphyromonas gingivalis interaction with Candida albicans allows for aerobic escape, virulence and adherence
Source: Biofilm. 2023 Dec 17;7:100172. doi: 10.1016/j.bioflm.2023.100172 (PMC10788424; doi:10.1016/j.bioflm.2023.100172)
Supplement: Multimedia component 1 [file mmc1.xlsx]

## Sheet: Figure 1
1A W83								1B ATCC 33277
Table Analyzed	CFU/mL W83							Table Analyzed	CFU/mL 33277
Data sets analyzed	A-G							Data sets analyzed	A-G
ANOVA summary								ANOVA summary
F	145.1							F	947.1
P value	<0,0001							P value	<0,0001
P value summary	****							P value summary	****
Significant diff. among means (P < 0.05)?	Yes							Significant diff. among means (P < 0.05)?	Yes
R squared	0.9188							R squared	0.9866
Brown-Forsythe test (after removing values under the detection limit)								Brown-Forsythe test (after removing values under the detection limit)
F (DFn, DFd)	2,980 (4, 55)							F (DFn, DFd)	0,8350 (4, 55)
P value	0.0268							P value	0.5088
P value summary	*							P value summary	ns
Are SDs significantly different (P < 0.05)?	Yes							Are SDs significantly different (P < 0.05)?	No
ANOVA table	SS	DF	MS	F (DFn, DFd)	P value			ANOVA table	SS	DF	MS	F (DFn, DFd)	P value
Treatment (between columns)	1502	6	250.3	F (6, 77) = 145,1	P<0,0001			Treatment (between columns)	1409	6	234.9	F (6, 77) = 947,1	P<0,0001
Residual (within columns)	132.8	77	1.724					Residual (within columns)	19.1	77	0.248
Total	1634	83						Total	1428	83
Data summary								Data summary
Number of treatments (columns)	7							Number of treatments (columns)	7
Number of values (total)	84							Number of values (total)	84
Tukey's multiple comparisons test	Mean Diff,	95,00% CI of diff,	Significant?	Summary	Adjusted P Value			Tukey's multiple comparisons test	Mean Diff,	95,00% CI of diff,	Significant?	Summary	Adjusted P Value
Ca+Pg vs. HKCa+Pg	7.718	6,095 to 9,341	Yes	****	<0,0001			Ca+Pg vs. HKCa+Pg	9.096	8,481 to 9,712	Yes	****	<0,0001
Ca+Pg vs. Ca+Pg+AA	2.864	1,241 to 4,487	Yes	****	<0,0001			Ca+Pg vs. Ca+Pg+AA	3.08	2,465 to 3,696	Yes	****	<0,0001
Ca+Pg vs. Pg	7.718	6,095 to 9,341	Yes	****	<0,0001			Ca+Pg vs. Pg	9.096	8,481 to 9,712	Yes	****	<0,0001
Ca+Pg vs. Ca+Pg	-3.19	-4,813 to -1,567	Yes	****	<0,0001			Ca+Pg vs. Ca+Pg	-0.6164	-1,232 to -0,0008191	Yes	*	0.0495
Ca+Pg vs. HKCa+Pg	-1.07	-2,693 to 0,5535	No	ns	0.4262			Ca+Pg vs. HKCa+Pg	-0.4784	-1,094 to 0,1371	No	ns	0.2329
Ca+Pg vs. Pg	-2.407	-4,030 to -0,7844	Yes	***	0.0005			Ca+Pg vs. Pg	-0.003765	-0,6193 to 0,6118	No	ns	>0,9999
HKCa+Pg vs. Ca+Pg+AA	-4.855	-6,478 to -3,232	Yes	****	<0,0001			HKCa+Pg vs. Ca+Pg+AA	-6.016	-6,632 to -5,400	Yes	****	<0,0001
HKCa+Pg vs. Pg	0	-1,623 to 1,623	No	ns	>0,9999			HKCa+Pg vs. Pg	0	-0,6155 to 0,6155	No	ns	>0,9999
HKCa+Pg vs. Ca+Pg	-10.91	-12,53 to -9,286	Yes	****	<0,0001			HKCa+Pg vs. Ca+Pg	-9.712	-10,33 to -9,097	Yes	****	<0,0001
HKCa+Pg vs. HKCa+Pg	-8.788	-10,41 to -7,165	Yes	****	<0,0001			HKCa+Pg vs. HKCa+Pg	-9.575	-10,19 to -8,959	Yes	****	<0,0001
HKCa+Pg vs. Pg	-10.13	-11,75 to -8,503	Yes	****	<0,0001			HKCa+Pg vs. Pg	-9.1	-9,715 to -8,484	Yes	****	<0,0001
Ca+Pg+AA vs. Pg	4.855	3,232 to 6,478	Yes	****	<0,0001			Ca+Pg+AA vs. Pg	6.016	5,400 to 6,632	Yes	****	<0,0001
Ca+Pg+AA vs. Ca+Pg	-6.054	-7,677 to -4,431	Yes	****	<0,0001			Ca+Pg+AA vs. Ca+Pg	-3.696	-4,312 to -3,081	Yes	****	<0,0001
Ca+Pg+AA vs. HKCa+Pg	-3.933	-5,556 to -2,310	Yes	****	<0,0001			Ca+Pg+AA vs. HKCa+Pg	-3.559	-4,174 to -2,943	Yes	****	<0,0001
Ca+Pg+AA vs. Pg	-5.271	-6,894 to -3,648	Yes	****	<0,0001			Ca+Pg+AA vs. Pg	-3.084	-3,699 to -2,468	Yes	****	<0,0001
Pg vs. Ca+Pg	-10.91	-12,53 to -9,286	Yes	****	<0,0001			Pg vs. Ca+Pg	-9.712	-10,33 to -9,097	Yes	****	<0,0001
Pg vs. HKCa+Pg	-8.788	-10,41 to -7,165	Yes	****	<0,0001			Pg vs. HKCa+Pg	-9.575	-10,19 to -8,959	Yes	****	<0,0001
Pg vs. Pg	-10.13	-11,75 to -8,503	Yes	****	<0,0001			Pg vs. Pg	-9.1	-9,715 to -8,484	Yes	****	<0,0001
Ca+Pg vs. HKCa+Pg	2.121	0,4977 to 3,744	Yes	**	0.0031			Ca+Pg vs. HKCa+Pg	0.1379	-0,4776 to 0,7534	No	ns	0.9934
Ca+Pg vs. Pg	0.7828	-0,8402 to 2,406	No	ns	0.767			Ca+Pg vs. Pg	0.6126	-0,002946 to 1,228	No	ns	0.0519
HKCa+Pg vs. Pg	-1.338	-2,961 to 0,2852	No	ns	0.1754			HKCa+Pg vs. Pg	0.4747	-0,1409 to 1,090	No	ns	0.2412

## Sheet: Figure 2
2A W83 Bikkam 14							2B 33277 Bikkam 14
Table Analyzed	RF/min W83 Bikkam 14						Table Analyzed	RF/min 33277 Bikkam 14
Data sets analyzed	A-G						Data sets analyzed	A-G
ANOVA summary							ANOVA summary
F	61.44						F	37.1
P value	<0,0001						P value	<0,0001
P value summary	****						P value summary	****
Significant diff. among means (P < 0.05)?	Yes						Significant diff. among means (P < 0.05)?	Yes
R squared	0.8827						R squared	0.8196
Bartlett's test (after removing values under the detection limit)							Bartlett's test (after removing values under the detection limit)
Bartlett's statistic (corrected)	2.819						Bartlett's statistic (corrected)	1.831
P value	0.4203						P value	0.7668
P value summary	ns						P value summary	ns
Are SDs significantly different (P < 0.05)?	No						Are SDs significantly different (P < 0.05)?	No
ANOVA table	SS	DF	MS	F (DFn, DFd)	P value		ANOVA table	SS	DF	MS	F (DFn, DFd)	P value
Treatment (between columns)	4481819	6	746970	F (6, 49) = 61,44	P<0,0001		Treatment (between columns)	4081912	6	680319	F (6, 49) = 37,10	P<0,0001
Residual (within columns)	595714	49	12157				Residual (within columns)	898589	49	18339
Total	5077533	55					Total	4980501	55
Data summary							Data summary
Number of treatments (columns)	7						Number of treatments (columns)	7
Number of values (total)	56						Number of values (total)	56
Tukey's multiple comparisons test	Mean Diff,	95,00% CI of diff,	Below threshold?	Summary	Adjusted P Value		Tukey's multiple comparisons test	Mean Diff,	95,00% CI of diff,	Below threshold?	Summary	Adjusted P Value
Ca+Pg vs. HKCa+Pg	183.8	14,31 to 353,3	Yes	*	0.0256		Ca+Pg vs. HKCa+Pg	600.6	392,4 to 808,7	Yes	****	<0,0001
Ca+Pg vs. Ca+Pg+AA	182.7	13,21 to 352,2	Yes	*	0.0269		Ca+Pg vs. Ca+Pg+AA	314.9	106,8 to 523,1	Yes	***	0.0005
Ca+Pg vs. Pg	184.6	15,17 to 354,1	Yes	*	0.0245		Ca+Pg vs. Pg	600.4	392,3 to 808,5	Yes	****	<0,0001
Ca+Pg vs. Ca+Pg	-535.2	-704,7 to -365,7	Yes	****	<0,0001		Ca+Pg vs. Ca+Pg	-65.01	-273,2 to 143,1	No	ns	0.9601
Ca+Pg vs. HKCa+Pg	-345.6	-515,1 to -176,1	Yes	****	<0,0001		Ca+Pg vs. HKCa+Pg	30.8	-177,3 to 238,9	No	ns	0.9993
Ca+Pg vs. Pg	-343.2	-512,7 to -173,7	Yes	****	<0,0001		Ca+Pg vs. Pg	3.938	-204,2 to 212,1	No	ns	>0,9999
HKCa+Pg vs. Ca+Pg+AA	-1.094	-170,6 to 168,4	No	ns	>0,9999		HKCa+Pg vs. Ca+Pg+AA	-285.6	-493,8 to -77,50	Yes	**	0.0019
HKCa+Pg vs. Pg	0.8574	-168,6 to 170,3	No	ns	>0,9999		HKCa+Pg vs. Pg	-0.1619	-208,3 to 208,0	No	ns	>0,9999
HKCa+Pg vs. Ca+Pg	-719	-888,5 to -549,5	Yes	****	<0,0001		HKCa+Pg vs. Ca+Pg	-665.6	-873,7 to -457,4	Yes	****	<0,0001
HKCa+Pg vs. HKCa+Pg	-529.4	-698,8 to -359,9	Yes	****	<0,0001		HKCa+Pg vs. HKCa+Pg	-569.8	-777,9 to -361,6	Yes	****	<0,0001
HKCa+Pg vs. Pg	-527	-696,5 to -357,5	Yes	****	<0,0001		HKCa+Pg vs. Pg	-596.6	-804,8 to -388,5	Yes	****	<0,0001
Ca+Pg+AA vs. Pg	1.952	-167,5 to 171,4	No	ns	>0,9999		Ca+Pg+AA vs. Pg	285.5	77,34 to 493,6	Yes	**	0.0019
Ca+Pg+AA vs. Ca+Pg	-717.9	-887,4 to -548,4	Yes	****	<0,0001		Ca+Pg+AA vs. Ca+Pg	-379.9	-588,1 to -171,8	Yes	****	<0,0001
Ca+Pg+AA vs. HKCa+Pg	-528.3	-697,7 to -358,8	Yes	****	<0,0001		Ca+Pg+AA vs. HKCa+Pg	-284.1	-492,3 to -75,98	Yes	**	0.0021
Ca+Pg+AA vs. Pg	-525.9	-695,4 to -356,4	Yes	****	<0,0001		Ca+Pg+AA vs. Pg	-311	-519,1 to -102,8	Yes	***	0.0006
Pg vs. Ca+Pg	-719.9	-889,3 to -550,4	Yes	****	<0,0001		Pg vs. Ca+Pg	-665.4	-873,6 to -457,3	Yes	****	<0,0001
Pg vs. HKCa+Pg	-530.2	-699,7 to -360,7	Yes	****	<0,0001		Pg vs. HKCa+Pg	-569.6	-777,7 to -361,5	Yes	****	<0,0001
Pg vs. Pg	-527.8	-697,3 to -358,4	Yes	****	<0,0001		Pg vs. Pg	-596.5	-804,6 to -388,3	Yes	****	<0,0001
Ca+Pg vs. HKCa+Pg	189.6	20,17 to 359,1	Yes	*	0.0192		Ca+Pg vs. HKCa+Pg	95.81	-112,3 to 304,0	No	ns	0.7911
Ca+Pg vs. Pg	192	22,55 to 361,5	Yes	*	0.017		Ca+Pg vs. Pg	68.95	-139,2 to 277,1	No	ns	0.9473
HKCa+Pg vs. Pg	2.381	-167,1 to 171,9	No	ns	>0,9999		HKCa+Pg vs. Pg	-26.86	-235,0 to 181,3	No	ns	0.9997
2C W83 Bikkam 16							2D 33277 Bikkam 16
Table Analyzed	RF/min W83 Bikkam 16						Table Analyzed	RF/min 33277 Bikkam 16
Data sets analyzed	A-G						Data sets analyzed	A-G
ANOVA summary							ANOVA summary
F	100.4						F	55.05
P value	<0,0001						P value	<0,0001
P value summary	****						P value summary	****
Significant diff. among means (P < 0.05)?	Yes						Significant diff. among means (P < 0.05)?	Yes
R squared	0.9248						R squared	0.8708
Bartlett's test (after removing values under the detection limit)							Bartlett's test (after removing values under the detection limit)
Bartlett's statistic (corrected)	6.198						Bartlett's statistic (corrected)	6.069
P value	0.1024						P value	0.194
P value summary	ns						P value summary	ns
Are SDs significantly different (P < 0.05)?	No						Are SDs significantly different (P < 0.05)?	No
ANOVA table	SS	DF	MS	F (DFn, DFd)	P value		ANOVA table	SS	DF	MS	F (DFn, DFd)	P value
Treatment (between columns)	26386163	6	4397694	F (6, 49) = 100,4	P<0,0001		Treatment (between columns)	24291844	6	4048641	F (6, 49) = 55,05	P<0,0001
Residual (within columns)	2145408	49	43784				Residual (within columns)	3603935	49	73550
Total	28531571	55					Total	27895779	55
Data summary							Data summary
Number of treatments (columns)	7						Number of treatments (columns)	7
Number of values (total)	56						Number of values (total)	56
Tukey's multiple comparisons test	Mean Diff,	95,00% CI of diff,	Below threshold?	Summary	Adjusted P Value		Tukey's multiple comparisons test	Mean Diff,	95,00% CI of diff,	Below threshold?	Summary	Adjusted P Value
Ca+Pg vs. HKCa+Pg	554.1	232,5 to 875,7	Yes	****	<0,0001		Ca+Pg vs. HKCa+Pg	1395	978,5 to 1812	Yes	****	<0,0001
Ca+Pg vs. Ca+Pg+AA	553.4	231,7 to 875,0	Yes	****	<0,0001		Ca+Pg vs. Ca+Pg+AA	503.5	86,69 to 920,4	Yes	**	0.0088
Ca+Pg vs. Pg	554.2	232,6 to 875,8	Yes	****	<0,0001		Ca+Pg vs. Pg	1396	978,7 to 1812	Yes	****	<0,0001
Ca+Pg vs. Ca+Pg	-1196	-1517 to -874,0	Yes	****	<0,0001		Ca+Pg vs. Ca+Pg	-177.4	-594,2 to 239,5	No	ns	0.845
Ca+Pg vs. HKCa+Pg	-737.9	-1060 to -416,3	Yes	****	<0,0001		Ca+Pg vs. HKCa+Pg	-130.5	-547,3 to 286,4	No	ns	0.9597
Ca+Pg vs. Pg	-742.2	-1064 to -420,6	Yes	****	<0,0001		Ca+Pg vs. Pg	-119.5	-536,4 to 297,3	No	ns	0.9737
HKCa+Pg vs. Ca+Pg+AA	-0.7516	-322,4 to 320,9	No	ns	>0,9999		HKCa+Pg vs. Ca+Pg+AA	-891.8	-1309 to -475,0	Yes	****	<0,0001
HKCa+Pg vs. Pg	0.08143	-321,5 to 321,7	No	ns	>0,9999		HKCa+Pg vs. Pg	0.1692	-416,7 to 417,0	No	ns	>0,9999
HKCa+Pg vs. Ca+Pg	-1750	-2071 to -1428	Yes	****	<0,0001		HKCa+Pg vs. Ca+Pg	-1573	-1990 to -1156	Yes	****	<0,0001
HKCa+Pg vs. HKCa+Pg	-1292	-1614 to -970,4	Yes	****	<0,0001		HKCa+Pg vs. HKCa+Pg	-1526	-1943 to -1109	Yes	****	<0,0001
HKCa+Pg vs. Pg	-1296	-1618 to -974,7	Yes	****	<0,0001		HKCa+Pg vs. Pg	-1515	-1932 to -1098	Yes	****	<0,0001
Ca+Pg+AA vs. Pg	0.8331	-320,8 to 322,4	No	ns	>0,9999		Ca+Pg+AA vs. Pg	892	475,1 to 1309	Yes	****	<0,0001
Ca+Pg+AA vs. Ca+Pg	-1749	-2071 to -1427	Yes	****	<0,0001		Ca+Pg+AA vs. Ca+Pg	-680.9	-1098 to -264,0	Yes	***	0.0001
Ca+Pg+AA vs. HKCa+Pg	-1291	-1613 to -969,6	Yes	****	<0,0001		Ca+Pg+AA vs. HKCa+Pg	-634	-1051 to -217,2	Yes	***	0.0004
Ca+Pg+AA vs. Pg	-1296	-1617 to -973,9	Yes	****	<0,0001		Ca+Pg+AA vs. Pg	-623.1	-1040 to -206,2	Yes	***	0.0006
Pg vs. Ca+Pg	-1750	-2071 to -1428	Yes	****	<0,0001		Pg vs. Ca+Pg	-1573	-1990 to -1156	Yes	****	<0,0001
Pg vs. HKCa+Pg	-1292	-1614 to -970,5	Yes	****	<0,0001		Pg vs. HKCa+Pg	-1526	-1943 to -1109	Yes	****	<0,0001
Pg vs. Pg	-1296	-1618 to -974,8	Yes	****	<0,0001		Pg vs. Pg	-1515	-1932 to -1098	Yes	****	<0,0001
Ca+Pg vs. HKCa+Pg	457.7	136,1 to 779,3	Yes	**	0.0012		Ca+Pg vs. HKCa+Pg	46.89	-369,9 to 463,7	No	ns	0.9998
Ca+Pg vs. Pg	453.4	131,8 to 775,1	Yes	**	0.0013		Ca+Pg vs. Pg	57.84	-359,0 to 474,7	No	ns	0.9995
HKCa+Pg vs. Pg	-4.285	-325,9 to 317,3	No	ns	>0,9999		HKCa+Pg vs. Pg	10.94	-405,9 to 427,8	No	ns	>0,9999

## Sheet: Figure 5
5A Amount of hyphae attachment W83								5B Relative fluoresence/hyphae W83
Table Analyzed	Amount of hyphae attachment W83							Table Analyzed	Relative data W83
Data sets analyzed	A-F							Data sets analyzed	A-F
ANOVA summary								ANOVA summary
F	24.1							F	7.391
P value	<0,0001							P value	<0,0001
P value summary	****							P value summary	****
Significant diff. among means (P < 0.05)?	Yes							Significant diff. among means (P < 0.05)?	Yes
R squared	0.5566							R squared	0.303
Brown-Forsythe test								Brown-Forsythe test
F (DFn, DFd)	1,849 (5, 96)							F (DFn, DFd)	1,373 (5, 85)
P value	0.1106							P value	0.2428
P value summary	ns							P value summary	ns
Are SDs significantly different (P < 0.05)?	No							Are SDs significantly different (P < 0.05)?	No
ANOVA table	SS	DF	MS	F (DFn, DFd)	P value			ANOVA table	SS	DF	MS	F (DFn, DFd)	P value
Treatment (between columns)	50902	5	10180	F (5, 96) = 24,10	P<0,0001			Treatment (between columns)	39007	5	7801	F (5, 85) = 7,391	P<0,0001
Residual (within columns)	40551	96	422.4					Residual (within columns)	89714	85	1055
Total	91453	101						Total	128721	90
Data summary								Data summary
Number of treatments (columns)	6							Number of treatments (columns)	6
Number of values (total)	102							Number of values (total)	91
Tukey's multiple comparisons test	Mean Diff,	95,00% CI of diff,	Significant?	Summary	Adjusted P Value			Tukey's multiple comparisons test	Mean Diff,	95,00% CI of diff,	Significant?	Summary	Adjusted P Value
SC5314 (WT) vs. Δals1	1.908	-16,90 to 20,72	No	ns	0.9997			SC5314 (WT) vs. Δals1	12.02	-17,79 to 41,83	No	ns	0.8471
SC5314 (WT) vs. Δals3	20.71	1,899 to 39,52	Yes	*	0.0222			SC5314 (WT) vs. Δals3	43.71	12,87 to 74,55	Yes	**	0.0011
SC5314 (WT) vs. ΔΔals1+3	62.57	43,11 to 82,03	Yes	****	<0,0001			SC5314 (WT) vs. ΔΔals1+3	64.38	23,49 to 105,3	Yes	***	0.0002
SC5314 (WT) vs. Δhwp1	0.148	-19,69 to 19,98	No	ns	>0,9999			SC5314 (WT) vs. Δhwp1	-0.6783	-32,12 to 30,76	No	ns	>0,9999
SC5314 (WT) vs. Δeap1	0.05521	-21,23 to 21,34	No	ns	>0,9999			SC5314 (WT) vs. Δeap1	20.27	-13,46 to 54,00	No	ns	0.5018
Δals1 vs. Δals3	18.8	-1,123 to 38,72	No	ns	0.0759			Δals1 vs. Δals3	31.69	-0,8597 to 64,23	No	ns	0.0609
Δals1 vs. ΔΔals1+3	60.66	40,13 to 81,20	Yes	****	<0,0001			Δals1 vs. ΔΔals1+3	52.36	10,16 to 94,55	Yes	**	0.0065
Δals1 vs. Δhwp1	-1.76	-22,65 to 19,14	No	ns	0.9999			Δals1 vs. Δhwp1	-12.7	-45,82 to 20,42	No	ns	0.8726
Δals1 vs. Δeap1	-1.853	-24,13 to 20,42	No	ns	0.9999			Δals1 vs. Δeap1	8.25	-27,05 to 43,55	No	ns	0.9836
Δals3 vs. ΔΔals1+3	41.86	21,33 to 62,40	Yes	****	<0,0001			Δals3 vs. ΔΔals1+3	20.67	-22,26 to 63,60	No	ns	0.7245
Δals3 vs. Δhwp1	-20.56	-41,45 to 0,3355	No	ns	0.0565			Δals3 vs. Δhwp1	-44.39	-78,43 to -10,34	Yes	**	0.0036
Δals3 vs. Δeap1	-20.65	-42,93 to 1,622	No	ns	0.0853			Δals3 vs. Δeap1	-23.44	-59,61 to 12,74	No	ns	0.4159
ΔΔals1+3 vs. Δhwp1	-62.42	-83,90 to -40,94	Yes	****	<0,0001			ΔΔals1+3 vs. Δhwp1	-65.06	-108,4 to -21,70	Yes	***	0.0005
ΔΔals1+3 vs. Δeap1	-62.51	-85,34 to -39,69	Yes	****	<0,0001			ΔΔals1+3 vs. Δeap1	-44.11	-89,16 to 0,9442	No	ns	0.0585
Δhwp1 vs. Δeap1	-0.09283	-23,24 to 23,06	No	ns	>0,9999			Δhwp1 vs. Δeap1	20.95	-15,74 to 57,64	No	ns	0.5584
5C Amount of hyphae attachment 33277								5D Relative fluoresence/hyphae 33277
Table Analyzed	Amount of hyphae attachment 33277							Table Analyzed	Relative data 33277
Data sets analyzed	A-F							Data sets analyzed	A-F
ANOVA summary								ANOVA summary
F	5.752							F	3.458
P value	0.0001							P value	0.0065
P value summary	***							P value summary	**
Significant diff. among means (P < 0.05)?	Yes							Significant diff. among means (P < 0.05)?	Yes
R squared	0.2234							R squared	0.1554
Brown-Forsythe test								Brown-Forsythe test
F (DFn, DFd)	2,230 (5, 100)							F (DFn, DFd)	1,370 (5, 94)
P value	0.0571							P value	0.2427
P value summary	ns							P value summary	ns
Are SDs significantly different (P < 0.05)?	No							Are SDs significantly different (P < 0.05)?	No
ANOVA table	SS	DF	MS	F (DFn, DFd)	P value			ANOVA table	SS	DF	MS	F (DFn, DFd)	P value
Treatment (between columns)	14617	5	2923	F (5, 100) = 5,752	P=0,0001			Treatment (between columns)	52915	5	10583	F (5, 94) = 3,458	P=0,0065
Residual (within columns)	50822	100	508.2					Residual (within columns)	287651	94	3060
Total	65439	105						Total	340566	99
Data summary								Data summary
Number of treatments (columns)	6							Number of treatments (columns)	6
Number of values (total)	106							Number of values (total)	100
Tukey's multiple comparisons test	Mean Diff,	95,00% CI of diff,	Significant?	Summary	Adjusted P Value			Tukey's multiple comparisons test	Mean Diff,	95,00% CI of diff,	Significant?	Summary	Adjusted P Value
SC5314 (WT) vs. Δals1	8.013	-14,61 to 30,63	No	ns	0.9071			SC5314 (WT) vs. Δals1	10.65	-43,78 to 65,08	No	ns	0.9928
SC5314 (WT) vs. Δals3	15.22	-7,404 to 37,84	No	ns	0.3759			SC5314 (WT) vs. Δals3	40.76	-14,44 to 95,97	No	ns	0.272
SC5314 (WT) vs. ΔΔals1+3	31.13	8,179 to 54,08	Yes	**	0.002			SC5314 (WT) vs. ΔΔals1+3	67.76	7,084 to 128,4	Yes	*	0.0194
SC5314 (WT) vs. Δhwp1	1.795	-20,83 to 24,42	No	ns	>0,9999			SC5314 (WT) vs. Δhwp1	-1.569	-56,00 to 52,86	No	ns	>0,9999
SC5314 (WT) vs. Δeap1	2.685	-19,94 to 25,31	No	ns	0.9993			SC5314 (WT) vs. Δeap1	10.38	-44,05 to 64,81	No	ns	0.9936
Δals1 vs. Δals3	7.204	-15,42 to 29,82	No	ns	0.9392			Δals1 vs. Δals3	30.11	-24,32 to 84,54	No	ns	0.5944
Δals1 vs. ΔΔals1+3	23.12	0,1661 to 46,07	Yes	*	0.0473			Δals1 vs. ΔΔals1+3	57.11	-2,868 to 117,1	No	ns	0.0714
Δals1 vs. Δhwp1	-6.219	-28,84 to 16,40	No	ns	0.9671			Δals1 vs. Δhwp1	-12.22	-65,87 to 41,42	No	ns	0.9855
Δals1 vs. Δeap1	-5.329	-27,95 to 17,29	No	ns	0.9833			Δals1 vs. Δeap1	-0.2778	-53,92 to 53,37	No	ns	>0,9999
Δals3 vs. ΔΔals1+3	15.91	-7,038 to 38,86	No	ns	0.3416			Δals3 vs. ΔΔals1+3	27	-33,68 to 87,68	No	ns	0.7873
Δals3 vs. Δhwp1	-13.42	-36,04 to 9,198	No	ns	0.5195			Δals3 vs. Δhwp1	-42.33	-96,76 to 12,10	No	ns	0.2199
Δals3 vs. Δeap1	-12.53	-35,15 to 10,09	No	ns	0.5943			Δals3 vs. Δeap1	-30.39	-84,82 to 24,04	No	ns	0.5847
ΔΔals1+3 vs. Δhwp1	-29.34	-52,29 to -6,385	Yes	**	0.0044			ΔΔals1+3 vs. Δhwp1	-69.33	-129,3 to -9,354	Yes	*	0.0138
ΔΔals1+3 vs. Δeap1	-28.45	-51,40 to -5,495	Yes	**	0.0064			ΔΔals1+3 vs. Δeap1	-57.39	-117,4 to 2,590	No	ns	0.069
Δhwp1 vs. Δeap1	0.8901	-21,73 to 23,51	No	ns	>0,9999			Δhwp1 vs. Δeap1	11.94	-41,70 to 65,59	No	ns	0.9869
